# Supplementary material for: Identification of the Plant Defensin (MsPDF) Gene Family in Medicago sativa and Analysis of Expression Patterns Under Abiotic Stress
Source: Plants (Basel). 2025 Apr 26;14(9):1312. doi: 10.3390/plants14091312 (PMC12073698; doi:10.3390/plants14091312)
Supplement: Supplementary file 1 [file plants-14-01312-s001.zip]

Archive with 3 entries (3 files):
- Table S2.pdf
- Figuer S1.jpg
- Table S1.pdf
